# Supplementary material for: Positive or U-Shaped Association of Elevated Hemoglobin Concentration Levels with Metabolic Syndrome and Metabolic Components: Findings from Taiwan Biobank and UK Biobank
Source: Nutrients. 2022 Sep 27;14(19):4007. doi: 10.3390/nu14194007 (PMC9572591; doi:10.3390/nu14194007)
Supplement: Supplementary file 1 [file nutrients-14-04007-s001.zip]

Archive with 2 entries (2 files):
- Nutrients Supplementary Files_Timoteo,Chiang,Pan.pdf
- Nutrients Supplementary Tables_Timoteo,Chiang,Pan.pdf
